# Supplementary material for: Muscle and Serum Metabolomics for Different Chicken Breeds under Commercial Conditions by GC–MS
Source: Foods. 2021 Sep 14;10(9):2174. doi: 10.3390/foods10092174 (PMC8467607; doi:10.3390/foods10092174)
Supplement: Supplementary file 1 [file foods-10-02174-s001.zip]

Archive with 1 entries (1 files):
- foods-1351663-supplementary.pdf
